# Supplementary material for: Identification of reference genes for the normalization of retinal mRNA expression by RT-qPCR in oxygen induced retinopathy, anemia, and erythropoietin administration
Source: PLoS One. 2023 Apr 25;18(4):e0284764. doi: 10.1371/journal.pone.0284764 (PMC10128940; doi:10.1371/journal.pone.0284764)
Supplement: S1 Raw data — (XLSX) [file pone.0284764.s001.xlsx]

## Sheet: Figure 1
Raw data												Outliers removed
	MAPK1	Rplp0	S18	HPRT	TBP	RPP30	PPIA	GAPDH	Alox15						MAPK1	Rplp0	S18	HPRT	TBP	RPP30	PPIA	GAPDH	Alox15
113a	19.9823	19.6472	21.2279	19.931	23.8513	24.0019	18.5575	18.3444	24.5699			P14.5	RA	113a	19.982	19.647	21.228	19.931	23.851	24.002	18.558		24.5699
114a	23.0579	18.4515	20.8085	25.5102	28.7405	26.9513	18.6032	18.3744	26.4646					115a	19.898	19.451	21.452	20.188	24.163	23.194	18.16	14.634	24.7157
115a	19.8982	19.4512	21.4521	20.1883	24.1627	23.1936	18.1598	14.6343	24.7157					116a	20.537	19.786	21.652	20.763	24.604	23.422	18.411	15.384	23.5683
116a	20.5374	19.7864	21.6517	20.7626	24.6044	23.4216	18.411	15.384	23.5683					117a	20.756	20.114	21.998	21.064	24.615	23.715	18.617	15.686	25.2508
117a	20.7565	20.1141	21.9981	21.0644	24.6151	23.7151	18.6175	15.6864	25.2508					118b	20.446	19.662	21.255	20.784	24.658	23.735	18.533	15.826	24.5473
118b	20.4464	19.6617	21.2554	20.7839	24.6582	23.7347	18.5332	15.826	24.5473				RA+PIA	213a	20.359	19.304	21.054	20.402	24.291	23.442	18.192	15.382	24.9577
213a	20.3587	19.3036	21.0537	20.4024	24.2908	23.4421	18.1922	15.3824	24.9577					214a	20.24	20.619	22.32	22.385	25.15	24.722	19.56	15.947	22.5753
214a	20.2399	20.6189	22.3201	22.3854	25.1504	24.7217	19.5601	15.9468	22.5753					215a	20.689	19.795	21.224	20.801	24.415	23.913	18.642	15.617	22.1342
215a	20.6891	19.7949	21.2242	20.8005	24.4147	23.9129	18.6419	15.6168	22.1342					216a	20.43	19.531	21.251	20.405	24.285	23.51	18.252	15.451	22.1136
216a	20.4301	19.5306	21.2514	20.4046	24.2853	23.5101	18.2525	15.4509	22.1136					217a	20.107	19.434	20.949	20.395	24.136	23.327	18.244	15.473	22.4597
217a	20.1066	19.4345	20.9495	20.3955	24.136	23.3267	18.2436	15.4726	22.4597					218a	20.514	19.583	21.13	20.912	24.49	24.015	18.349	15.533	20.8793
218a	20.5143	19.5832	21.1304	20.9117	24.49	24.0154	18.3487	15.533	20.8793				OIR	321b	20.599	18.273	21.605	22.012	24.135	23.619	17.806		24.1058
321b	20.5988	18.2732	21.6051	22.012	24.1354	23.6191	17.806		24.1058					322b	21.633	18.902	22.728	22.922	25.309	24.613	18.751	17.504	25.348
322b	21.6327	18.9024	22.7275	22.9219	25.3092	24.6125	18.7511	17.5041	25.348					325b	20.311	19.183	22.451	21.15	23.686	23.052	17.905	16.309	22.7168
324a	23.7818	24.4933	24.3165	26.0536	27.2246	26.8817	21.8191	20.0825	27.2145					326b	21.389	19.971	22.902	21.855	24.67	24.296	18.807	17.378	26.462
325b	20.3111	19.183	22.4505	21.1502	23.6856	23.0524	17.9051	16.3091	22.7168			P20	RA	513a	20.551	20.049	21.541	20.413	24.152	23.278	18.582	15.205	23.931
326b	21.3893	19.9712	22.9025	21.8549	24.6702	24.2963	18.8067	17.3776	26.462					514a	21.673	20.514	21.871	21.429		25.388	20.177		27.2028
513a	20.5513	20.0487	21.5413	20.4129	24.1523	23.2778	18.5817	15.2047	23.931					515a	20.31	19.844	21.531	20.755	24.152	23.361	18.587	15.452	22.066
514a	21.6732	20.5135	21.8713	21.4286	26.078	25.3875	20.1769	18.6258	27.2028					516a	20.155	19.744	21.253	20.63	24.111	23.446	18.575	15.43	24.7978
515a	20.3104	19.8443	21.5309	20.7549	24.1519	23.3605	18.5874	15.4524	22.066					517a	20.81	19.704	21.424	20.433	24.512	23.642	18.361	15.576	24.8139
516a	20.1548	19.7442	21.253	20.6302	24.1115	23.4463	18.5751	15.4303	24.7978					518a	20.328	20.143	21.572	20.623	24.046	23.477	18.574	15.316	23.7326
517a	20.8096	19.7042	21.4241	20.433	24.5124	23.6422	18.3606	15.576	24.8139				RA+PIA	611a	20.523	20.271	21.962	20.558	24.068	23.488	18.634	15.185	22.1295
518a	20.3276	20.1429	21.5724	20.6232	24.0461	23.4769	18.574	15.3156	23.7326					612a	21.833	20.415	21.831	22.145	25.576	24.442	18.942	16.224	23.2831
611a	20.5225	20.271	21.9615	20.5585	24.0683	23.4878	18.6336	15.1853	22.1295					613a	20.383	19.992	21.589	20.487	24.023	23.314	18.346	15.266	22.3905
612a	21.8334	20.4152	21.8308	22.1446	25.5764	24.4421	18.9417	16.2241	23.2831					614a	21.709	20.654	22.041	21.597	25.535	24.374	18.995	16.54	23.4854
613a	20.3835	19.9923	21.5892	20.4865	24.0232	23.3142	18.3461	15.2657	22.3905					615a	20.388	19.957	21.431	20.635	24.277	23.535	18.48	15.468	22.0031
614a	21.7095	20.6542	22.0409	21.5965	25.5349	24.3743	18.9952	16.5404	23.4854					616a	20.481	19.714	21.223	20.434	24.035	23.171	18.476	15.339	21.6873
615a	20.3875	19.9573	21.4306	20.6347	24.2771	23.5349	18.4802	15.4676	22.0031				OIR	901b	20.61	20.45	22.088	21.243	24.176	23.498	18.734	15.276	24.7536
616a	20.4808	19.7139	21.2234	20.4337	24.0354	23.1712	18.4764	15.3385	21.6873					902a	20.367	19.984	21.518	21.515	23.987	23.601	18.324	14.958	23.4701
901b	20.6105	20.4498	22.0878	21.2435	24.1756	23.4983	18.7344	15.2761	24.7536					903b	21.918	22.313	24.263	22.79		24.907	20.419	16.142	27.2624
902a	20.3669	19.9839	21.5179	21.515	23.9866	23.6011	18.3244	14.9584	23.4701					910a	20.642	20.188	21.588	19.158	24.204	23.241	18.113	14.863	23.77
903b	21.9184	22.3125	24.2627	22.7898	25.7531	24.9074	20.4189	16.1416	27.2624					911b	20.888	21.702	24.127	22.641	24.671	24.357	19.781	15.81	26.3359
910a	20.6417	20.1876	21.5881	19.1582	24.2042	23.241	18.1127	14.8627	23.77					912a	21.771	21.505	23.786	21.803	25.476	24.776	20.101	16.418	25.7574
911b	20.8879	21.7019	24.1267	22.6406	24.6708	24.3574	19.7813	15.8099	26.3359				OIR+PIA+EPO	1201a	21.095	21.446	21.867	22.178	24.442	24.283	19.687	15.421	22.7572
912a	21.7705	21.505	23.7859	21.8033	25.4763	24.7763	20.1009	16.4178	25.7574					1204b	20.946	20.693	23.532	22.557	24.576	24.173	19.435	15.84	23.1593
1201a	21.0953	21.4457	21.8674	22.1778	24.4415	24.2827	19.6868	15.4208	22.7572					1209b	20.53	20.527	22.982	21.132	24.137	23.346	19.118	15.117	21.8516
1204b	20.9462	20.693	23.5317	22.5568	24.5757	24.1726	19.4351	15.8395	23.1593					1212a	20.862	21.78	22.892	22.6	24.339	24.23	20.257	15.707	22.3368
1209b	20.5298	20.5266	22.9817	21.1322	24.1367	23.3461	19.1181	15.1174	21.8516					1214b	21.224	21.072	22.92	22.048	24.953	24.389	19.444	15.918	22.7239
1212a	20.8619	21.7799	22.8917	22.6001	24.3393	24.23	20.2567	15.7066	22.3368
1214b	21.2245	21.072	22.9202	22.0485	24.9529	24.3891	19.444	15.9185	22.7239

## Sheet: Figure 2
	Raw data												outliers removed by PRISM GRAPHPAD
		MAPK1	Rplp0	S18	HPRT	TBP	RPP30	PPIA	GAPDH	Alox15				TBP	MAPK1	RPP30	PPIA	GAPDH	S18	Rplp0	HPRT
	113a	19.9823	19.6472	21.2279	19.931	23.8513	24.0019	18.5575	18.3444	24.5699	P14.5	RA	113a	1	1	1	1	1	1	1	1
	114a	23.0579	18.4515	20.8085	25.5102	28.7405	26.9513	18.6032	18.3744	26.4646			114a	7.96967	2.26721	2.07738	0.277585	0.274594	0.201104	0.117406	12.8573
	115a	19.8982	19.4512	21.4521	20.1883	24.1627	23.1936	18.1598	14.6343	24.7157			115a	1.12158	0.852683	0.51618	0.686083	0.0690647	1.05589	0.789017	1.0804
	116a	20.5374	19.7864	21.6517	20.7626	24.6044	23.4216	18.411	15.384	23.5683			116a	3.37448	2.94165	1.33912	1.8089	0.257235	2.68585	2.20488	3.56335
	117a	20.7565	20.1141	21.9981	21.0644	24.6151	23.7151	18.6175	15.6864	25.2508			117a	1.05909	1.06677	0.511303	0.650238	0.0988305	1.06387	0.86209	1.36845
	118b	20.4464	19.6617	21.2554	20.7839	24.6582	23.7347	18.5332	15.826	24.5473			118b	1.77711	1.40122	0.844046	0.998869	0.177298	1.03536	1.02605	1.83468
													average	2.71699	1.58825	1.04801	0.903612	0.312837	1.17368	0.999908	3.61736
													% difference	100	58.4564	38.5723	33.2579	11.5141	43.1978	36.8021	133.138
	213a	20.3587	19.3036	21.0537	20.4024	24.2908	23.4421	18.1922	15.3824	24.9577		RA+PIA	213a	1.03651	0.992102	0.51849	0.593322	0.0980915	0.677378	0.602323	1.05968
	214a	20.2399	20.6189	22.3201	22.3854	25.1504	24.7217	19.5601	15.9468	22.5753			214a		4.76407	6.56352		0.756304	8.49642	7.81525
	215a	20.6891	19.7949	21.2242	20.8005	24.4147	23.9129	18.6419	15.6168	22.1342			215a	7.99506	8.83038	5.08671	5.73648	0.816852	5.39657	5.99346	9.88534
	216a	20.4301	19.5306	21.2514	20.4046	24.2853	23.5101	18.2525	15.4509	22.1136			216a	7.41405	7.48552	3.90289	4.44221	0.738589	5.57858	5.0619	7.62059
	217a	20.1066	19.4345	20.9495	20.3955	24.136	23.3267	18.2436	15.4726	22.4597			217a	5.25938	4.70594	2.70394	3.47338	0.589892	3.55997	3.7256	5.95764
	218a	20.5143	19.5832	21.1304	20.9117	24.49	24.0154	18.3487	15.533	20.8793			218a
													average	5.42625	5.3556	3.75511	3.56135	0.599946	4.74178	4.63971	6.13081
													% difference	100	98.698	69.2027	65.6318	11.0564	87.386	85.5048	112.984
	321b	20.5988	18.2732	21.6051	22.012	24.1354	23.6191	17.806		24.1058		OIR	321b	1.67969	2.11493	1.058	0.819389		1.79181	0.532244	5.837
	322b	21.6327	18.9024	22.7275	22.9219	25.3092	24.6125	18.7511	17.5041	25.348			322b	1.60196	1.83066	0.890436	0.666892	0.325702	1.64902	0.347991	4.636
	324a	23.7818	24.4933	24.3165	26.0536	27.2246	26.8817	21.8191	20.0825	27.2145			324a	1.65712	2.2266	1.1771	1.53368	0.533464	1.36034	4.59937	11.1421
	325b	20.3111	19.183	22.4505	21.1502	23.6856	23.0524	17.9051	16.3091	22.7168			325b	3.22065	4.53736	1.87077	2.2985	0.881371	8.43146	2.61876	8.4115
	326b	21.3893	19.9712	22.9025	21.8549	24.6702	24.2963	18.8067	17.3776	26.462			326b	0.475278	0.714484	0.33042	0.320216	0.137853	0.860105	0.33726	1.02235
													average	1.72694	2.28481	1.06535	1.12773	0.469598	2.81855	1.68713	6.20979
													% difference	100	132.304	61.6898	65.3025	27.1925	163.211	97.6945	359.584
	513a	20.5513	20.0487	21.5413	20.4129	24.1523	23.2778	18.5817	15.2047	23.931	P20	RA	513a	1	1	1	1	1	1	1	1
	514a	21.6732	20.5135	21.8713	21.4286	26.078	25.3875	20.1769	18.6258	27.2028			514a	0.39334	0.225312	0.446845	0.312816	1.109	0.130143	0.142895	0.209323
	515a	20.3104	19.8443	21.5309	20.7549	24.1519	23.3605	18.5874	15.4524	22.066			515a	3.64158	3.08228	3.85759	3.65711	4.32511	3.61658	3.1616	4.61714
	516a	20.1548	19.7442	21.253	20.6302	24.1115	23.4463	18.5751	15.4303	24.7978			516a	0.533074	0.416582	0.6163	0.545869	0.641207	0.449043	0.444029	0.637523
	517a	20.8096	19.7042	21.4241	20.433	24.5124	23.6422	18.3606	15.576	24.8139			517a	0.696005	0.648593	0.698087	0.465216	0.701469	0.499964	0.427101	0.549883
	518a	20.3276	20.1429	21.5724	20.6232	24.0461	23.4769	18.574	15.3156	23.7326			518a	1.06595	0.982577	1.31714	1.14128	1.23913	1.1724	1.22484	1.32749
													average	1.22166	1.05922	1.32266	1.18705	1.50265	1.14469	1.06674	1.39023
													% difference	100	86.7038	108.268	97.167	123.001	93.6996	87.3194	113.798
	611a	20.5225	20.271	21.9615	20.5585	24.0683	23.4878	18.6336	15.1853	22.1295		RA+PIA	611a	3.28851	3.41682	4.03164	3.61329	3.43909	4.66432	4.06637	3.8558
	612a	21.8334	20.4152	21.8308	22.1446	25.5764	24.4421	18.9417	16.2241	23.2831			612a	4.2048	3.81047	3.51184	2.01101	3.17634	1.91511	2.02012	5.20387
	613a	20.3835	19.9923	21.5892	20.4865	24.0232	23.3142	18.3461	15.2657	22.3905			613a	2.65987	2.58937	2.98319	2.47057	3.0345	3.00706	2.79743	3.06119
	614a	21.7095	20.6542	22.0409	21.5965	25.5349	24.3743	18.9952	16.5404	23.4854			614a	3.55088	3.03926	2.91192	1.81383	3.43726	1.9254	2.07209	3.09339
	615a	20.3875	19.9573	21.4306	20.6347	24.2771	23.5349	18.4802	15.4676	22.0031			615a	4.14866	3.39654	4.54704	3.54631	4.56539	3.52396	3.5714	4.43717
	616a	20.4808	19.7139	21.2234	20.4337	24.0354	23.1712	18.4764	15.3385	21.6873			616a	4.36752	4.51018	4.39864	4.40276		3.79948	3.75515	4.80487
													average	3.70337	3.46044	3.73071	2.97629	3.53052	3.13922	3.04709	4.07605
													% difference	100	93.4402	100.738	80.3671	95.3324	84.7665	82.2789	110.063
	901b	20.6105	20.4498	22.0878	21.2435	24.1756	23.4983	18.7344	15.2761	24.7536		OIR	901b	0.574646	0.589076	0.658797	0.628563	0.594106	0.82582	0.746651	1.00556
	902a	20.3669	19.9839	21.5179	21.515	23.9866	23.6011	18.3244	14.9584	23.4701			902a	1.22702	1.2112	1.72199	1.15148	1.16039	1.3542	1.31595	2.95464
	903b	21.9184	22.3125	24.2627	22.7898	25.7531	24.9074	20.4189	16.1416	27.2624			903b	0.301311	0.256253	0.307394	0.354972	0.190183	0.655194	0.47711	0.516019
	910a	20.6417	20.1876	21.5881	19.1582	24.2042	23.241	18.1127	14.8627	23.77			910a	1.159	1.19034	1.08987	0.807738	0.88209	1.15494	1.23109	0.46856
	911b	20.8879	21.7019	24.1267	22.6406	24.6708	24.3574	19.7813	15.8099	26.3359			911b	0.270474	0.238441	0.39907	0.43368	0.287248	1.13328	0.59393	0.884395
	912a	21.7705	21.505	23.7859	21.8033	25.4763	24.7763	20.1009	16.4178	25.7574			912a	0.70593	0.656454	0.796687	0.808226	0.653707	1.33625	0.773768	0.739165
													average	0.706397	0.690294	0.828969	0.697444	0.627955	1.07661	0.856417	1.09472
													% difference	100	97.7205	117.352	98.7326	88.8955	152.409	121.237	154.973
	1201a	21.0953	21.4457	21.8674	22.1778	24.4415	24.2827	19.6868	15.4208	22.7572		OIR+PIA+EPO	1201a	2.75682	3.28921	4.52733	4.85303	2.62057	2.82829	5.94144	7.66735
	1204b	20.9462	20.693	23.5317	22.5568	24.5757	24.1726	19.4351	15.8395	23.1593			1204b	2.28957	2.24473	3.17444	3.08457	2.65103	6.78373	2.66844	7.5453
	1209b	20.5298	20.5266	22.9817	21.1322	24.1367	23.3461	19.1181	15.1174	21.8516			1209b	4.1808	4.16383	4.43109	6.12954	3.97834		5.88623	6.95789
	1212a	20.8619	21.7799	22.8917	22.6001	24.3393	24.23	20.2567	15.7066	22.3368			1212a	3.43711	3.74435	5.84166		4.27555	7.69832		13.7504
	1214b	21.2245	21.072	22.9202	22.0485	24.9529	24.3891	19.444	15.9185	22.7239			1214b	4.02116	3.68132	4.98759	4.19686	3.78646	6.00421	4.69249	7.17331
													average	3.33709	3.42469	4.59242	4.566	3.46239	5.82864	4.79715	8.61885
													% difference	100	102.625	137.617	136.826	103.755	174.662	143.752	258.274
